# Supplementary material for: Changes in Plasma Copeptin Levels during Hemodialysis: Are the Physiological Stimuli Active in Hemodialysis Patients?
Source: PLoS One. 2015 May 14;10(5):e0127116. doi: 10.1371/journal.pone.0127116 (PMC4431805; doi:10.1371/journal.pone.0127116)
Supplement: S1 Dataset — (XLSX) [file pone.0127116.s001.xlsx]

## Sheet: Patient characteristics
Patient ID	Age (years)	Sex (0=M, 1=F)	Dialysis vintage (years)	Residual diuresis (0=no/1=yes)	Diabetes mellitus (0=no/1=yes)	Hypertension (0=no/1=yes)	Cause renal failure	BMI (kg/m2)	HbA1c (%)	CV history (0=no/1=yes)	Excess weight pre-HD (kg)	ACEi (0=no/1=yes)	ARB (0=no/1=yes)	Betablocker (0=no/1=yes)	CCB (0=no/1=yes)	Diuretics (0=no/1=yes)	Statins (0=no/1=yes)	Aspirin (0=no/1=yes)
1	48	1	3.8	1	0	1	8	20.9		0	0.6	0	0	1	0	0	0	0
2	77	0	1.5	0	0	1	9	28.1	5.7	0	0.1	0	0	1	0	0	0	1
3	66	0	1.6	1	1	1	1	29.9	6.4	0	2.8	0	0	1	0	0	0	1
4	75	0	1.4	0	0	1	9	24	5.9	0	3.3	0	0	1	0	0	0	0
5	69	0	0.6	1	0	1	3	28	5.2	1	2.5	0	0	1	0	0	0	0
6	61	0	0.4	1	0	1	3	21.3	5.5	1	2.4	0	0	1	0	0	0	0
7	75	0	0.4	1	1	1	2	24.4	6.7	1	2.9	0	0	1	0	0	0	0
8	65	0	1.2	1	0	1	7	29.2	5.3	0	2.2	0	1	0	0	1	0	0
9	60	0	3	1	1	0	6	39.5	5.8	0	1.3	0	0	0	0	0	0	0
10	80	1	6.2	0	0	0	9	21		0	1.2	0	0	0	0	0	0	1
11	81	0	6.2	0	1	1	2	23.4	9.1	1	2.9	0	0	1	0	0	0	0
12	68	1	4.5	0	1	1	2	33	5.9	0	3.1	0	0	1	0	0	0	1
13	28	0	0.2	1	0	1	7	30.4	5.3	0	3.4	0	1	0	0	0	0	0
14	66	1	1.5	0	1	1	2	39.4	5.9	0	1.9	0	0	1	0	0	0	0
15	50	1	2.5	1	0	1	1	30.2	5.3	0	1.8	0	1	1	0	0	1	1
16	83	0	1.4	0	0	0	8	24.1	4.9	0	2.6	0	0	0	0	0	0	1
17	49	0	0.4	1	0	1	8	28.1		0	2.3	0	0	0	0	0	0	0
19	49	1	15.8	0	0	1	6	22.4	5.3	0	1.4	0	0	1	0	0	0	1
20	70	1	0.6	1	0	1	3	24.3	6	0	1	1	0	1	0	0	0	1
21	49	1	0.9	0	0	0	10	17.9		0	1.9	0	0	0	0	0	0	0
22	71	0	0.5	0	1	1	2	26.5	6.2	0	2.1	0	0	0	0	0	0	0
23	44	0	1.5	0	0	1	7	28.1		1	3.5	0	0	1	0	0	0	0
24	79	1	4.5	0	0	1	4	29.7		0	2.9	0	0	1	0	0	0	1
25	46	0	3.3	0	0	0	8	17.6	6.1	0	2.2	0	0	0	0	0	0	0
26	61	0	0.3	1	1	1	2	22.1	7.6	0	4.9	0	0	1	0	1	0	1
27	67	1	4.2	0	1	1	10	31.7	6.6	0	1.2	0	0	1	0	0	0	0
28	52	0	1.8	0	1	1	4	32.9	7	1	4	1	0	1	0	0	0	0
29	62	1	3.4		0	0	9	23	5.2	0	3	0	0	0	0	0	0	1
30	76	1	6.5	0	0	1	3	17.6	5.1	1	1	1	1	1	0	0	1	1
31	66	0	1	0	1	0	7	24	4.8	0	1.4	0	0	0	0	0	1	0
32	58	0	0.3	0	0	1	10	25.3	4.8	0	2.5	0	0	1	0	0	1	1
33	46	0	0.3	1	0	1	3	22	4.3	0	2.2	0	0	1	0	0	0	1
34	59	1	0.3	1	1	1	2	28	6	0	0.8	0	1	1	0	0	0	1
35	88	0	3.4	0	0	1	5	22.6	5.2	0	1.7	0	0	1	1	0	0	1
36	63	1	0.4	0	0	1	4	30.7	5.8	0	3.9	0	0	1	0	0	1	1
37	51	0	2.7	1	0	1	7	26.3		0	2.5	0	0	1	0	1	0	1
38	43	0	3.3	0	1	1	2	20.2	9.5	0	5.3	1	0	0	0	0	0	1
39	66	0	6.5	0	1	1	2	21.1	9.2	0	4	0	0	0	0	0	0	0
40	69	1	0.7	0	0	1	1	22.8	5.5	0	2.8	0	0	1	0	0	1	0
41	68	0	0.7	0	0	1	1	38.9	5.1	1	2.3	0	0	1	0	0	0	0
42	77	1	4.4	0	0	1	1	30.1	6.3	0	1.6	0	0	1	1	0	1	1
43	64	1	0.9	1	1	1	3	24.3	6	0	3.9	1	0	0	0	0	0	1
44	48	1	3	0	0	0	7	24.1		0	2	0	0	0	0	0	0	0
45	75	1	1.1	1	0	0	1	26.6	5.6	0	2.5	0	0	0	0	0	0	1
46	54	0	2.2	0	0	1	1	20.7		0	3.3	0	0	1	0	0	0	1
47	57	0	0.6	0	0	1	9	26	4.9	0	4.3	0	0	1	0	0	0	0
48	85	0	0.5	0	0	0	10	24.2	5.5	1	1.7	0	0	0	0	0	0	1
49	67	0	3.3	0	1	1	2	32	6.3	1	3.4	0	0	1	0	0	1	0
50	48	0	4.5	1	0	1	3	21.8	5.2	0	2.7	0	0	0	0	0	0	0
51	68	1	2.1	0	0	0	3	24.1	5	0	1.3	0	0	0	0	0	0	0
52	71	1	0.8	0	0	1	10	28.3	5.4	0	3.2	0	0	1	0	0	0	1
53	65	1	4.3	0	0	1	1	22.5	5.2	0	1.9	0	0	0	0	0	0	1
54	40	1	0.6	1	0	1	5	28.9	4.7	0	2.2	1	0	1	1	0	0	1
55	37	0	1.5	0	0	1	9	25.1	5.2	0	4.1	0	0	1	0	0	0	1
56	18	1	1.2	1	0	0	9	23.2	5.3	0	1.3	0	0	0	0	0	0	1
57	78	0	1.3		0	1	9	31.3		0	0.6		0	0
58	83	0	0.7		0	1	9	27.6		1	0.5		0	0
59	74	0	4	0	0	1	4	26.2	5.7	1	1	0	0	1	0	0	0	1
60	64	1	0.7	1	1	1	2	19.7	5	1	2.9	0	0	1	0	1	0	0
61	71	0	2.8	0	0	1	1	24.4	5.3	0	3.1	0	0	0	1	0	0	1
62	41	0	0.5	1	0	1	10	29.7	4.8	0	2.2	0	0	0	0	0	0	1
63	59	0	3.9	0	0	0	4	22		1	1.9	0	0	0	0	0	1	0
64	56	1	1.1	1	0	1	3	25.8	4.9	0	1.2	0	0	1	0	0	0	1
65	71	0	5	0	1	1	1	23.1	6.3	1	2.5	0	1	0	0	0	0	1
66	53	0	9.3	0	0	1	8	24.7		0	2.2	0	0	0	0	0	0	1
67	46	0	0.5	1	0	1	4	30.4	4.9	0	5	0	0	1	0	0	0	0
68	64	0	0.3	1	0	1	4	21.6	4.1	0	3.9	1	0	0	0	0	0	0
69	65	1	15	0	0	0	9	18.9		0	0.6	0	0	0	0	0	0	0
70	78	0	4.4	0	0	1	7	23.1	5	0	1.9	1	0	1	0	0	0	1
71	74	0	4.1	0	0	1	1	27.4	4.7	1	0.8	0	0	1	0	0	1	0
72	24	0	0.9	0	0	1	5	20.9	4.9	0	3.6	0	0	1	1	0	0	0
73	36	0	4.5	0	0	0	1	25.4		0	2.9	0	0	0	0	0	0	0
74	70	0	7.8	0	0	1	7	25.6		1	2.8	0	0	1	0	0	1	0
75	78	1	5	1	0	1	9	26.7	4.9	0	1.2	0	1	0	0	0	1	1
76	49	0	3.6	0	0	1	4	24	4.9	0	2	0	1	1	1	0	0	1
77	47	0	0.3	0	0	1	9	31.5	5.6	0	1.8	0	0	1	0	0	0	1
78	75	1	3.4	0	0	0	6	18.6	5.4	0	0.9	0	0	0	0	0	1	1
79	86	1	3.5	1	0	1	1	27.9	5.7	0	2.1	0	0	0	0	0	0	0
80	51	0	0.3	1	0	1	3	23.4	5.8	0	5.3	0	1	1	0	0	1	1
81	79	0	0.3	1	0	1	7	26.3		0	1	0	0	1	0	0	0	0
82	67	0	1	1	1	1	2	30.1	5.9	1	4.9	0	0	1	0	1	0	1
83	45	1	0.4	1	1	1	2	28.1	6.9	0	3.4	0	0	0	1	1	1	1
84	69	1	6.4	0	0	1	1	32.7	5.4	0	5.5	0	0	0	0	0	0	1
85	89	0	3.1		0	1	3	28.3	5.5	1	1.4	0	0	1	0	0	1	1
86	20	1	0.3	1	0	1	7	19.5	5.4	0	0.7	0	0	1	0	0	0	0
87	59	0	1.9	1	0	1	9	22.3	5.4	1	2.4	0	0	0	1	0	0	1
88	73	0	0.4	1	0	0	10	25	5.4	0	1.2	0	0	0	0	0	0	0
89	68	0	0.2	1	0	1	5	26.6	5.6	0	1.7	0	1	1	0	0	1	0
90	78	1	2.4	1	1	1	7	34	5.6	0	0.6	0	0	0	0	0	1	1
91	83	1	1.2		0	1	1	24.4	4.8	0	1.8	0	0	0	0	0	0	1
92	78	0	2		0	1	1	27.2	6.4	1	2.1	0	1	1	1	0	0	1
93	83	0	4.1	0	0	1	8	22.4	4.3	0	0.9	0	0	1	0	0	0	0
94	85	1	3		0	1	7	24.9	5	1	2.1	0	0	1	0	0	0	0
95	53	0	0.7		1	1	2	27.3	7.2	0	2.5	0	0	0	1	0	0	1
96	51	1	0.8	0	1	1	9	31.6	6.5	0	1.9	0	0	1	0	0	0	1
97	69	0	5		0	1	3	25.3	5.3	0	2.4	0	0	1	1	0	0	0
98	66	0	0.7		0	0	10	24.4	4.9	0	1	0	0	0	0	0	0	0
99	75	0	4	1	0	1	9	26.6	5	0	3.3	0	0	1	0	0	0	1
100	81	0	1.6		1	0	1	26.5	5.8	1	0.9	0	0	0	0	0	0	0
101	51	0	0.9	1	0	1	4	20.8	5.4	0	8.7	1	0	1	1	1	0	0
102	53	0	3.9	0	0	1	4	23.2	8	0	3.4	0	1	1	0	0	1	1
103	76	0	6	0	1	1	9	31.2	6.8	1	1.7	0	0	1	0	0	0	1
104	50	0	1.8		0	1	3	25	5.1	0	0.6	0	1	0	1	0	0	1
105	29	0	5.6	0	0	1	7	23.7	5.2	0	4	1	0	0	0	0	0	1
106	80	0	0.3	1	0	1	10	25.6		0	4.5	0	1	1	1	1	0	0
107	62	0	4.2	0	0	1	9	25.4	5.3	0	1.1	0	0	1	0	0	1	1
108	53	1	0.2	0	0	1	3	31.7	7.2	0	3.7	0	0	0	0	0	0	0
109	81	0	2	0	0	1		24		1	0.9	0	0	1	0	0	0	1
							1=Hypertension; 2=Diabetes; 3=Autosomal dominant polycystic kidney disease; 4=Focal segmental glomerulosclerosis; 5=IgA nephropathy; 6=Chronic pyelonephritis; 7=Glomerulonephritis; 8=Chronic obstructive nephropathy; 9=Miscellaneous causes; 10=Unknown etiology

## Sheet: Hemodynamic variables
Patient ID	UF volume (ml)	UF rate (mL/kg/h)	Ht-RBV (%) T60	Ht-RBV T180	Ht-RBV T240	Alb-RBV (%) T60	Alb-RBV T180	Alb-RBV T240	SBP (mmHg) T0	SBP T5	SBP T30	SBP T60	SBP T90	SBP T120	SBP T150	SBP T180	SBP T210	SBP postHD	DBP (mmHg) T0	DBP T5	DBP T30	DBP T60	DBP T90	DBP T120	DBP T150	DBP T180	DBP T210	DBP postHD	MAP (mmHg) T0	MAP T5	MAP T30	MAP T60	MAP T90	MAP T120	MAP T150	MAP T180	MAP T210	MAP postHD	HR (bpm) T0	HR T5	HR T30	HR T60	HR T90	HR T120	HR T150	HR T180	HR T210	HR postHD
1	1100	5.55556	1.7						138		121		124	101	122	92	99	106	89		81		76	83	80	51	63	64	105.3		94.3		92	89	94	64.7	75	78	72				69	75	71		63
2	1000	4.62963		-1	-2.4				89			95	106	69	130	107		114	51			57	63	61	78	62		68	63.7			69.7	77.3	63.7	95.3	77		83.3	78	67	74	86	86	92		90	90	93
3	3500	10.2339	1.3	-1.5	-4.6				123	135	117	117	102	84	78	101	88	90	63	78	57	78	40	53	47	45	53	50	83	97	77	91	60.7	63.3	57.3	63.7	64.7	63.3	70	70	69	69	73	104	71	73	71
4	3800	12.3377	1.3	0	-4.4	-4.65116	-6.81818	-8.88889	95	96		122		95	95	81	101	92	65	59		66		58	60	58	69	52	75	71.3		84.7		70.3	71.7	65.7	79.7	65.3	70	83		100		78	77	81	80	86
5	3100	8.42391		0		-10	-16.2791	-18.1818	125	128	134	123	117	123	114	110	114	124	73	76	68	68	66	68	66	68	72	70	90.3	93.3	90	86.3	83	86.3	82	82	86	88	60	62	60	60	61	60	60	60	60	60
6	2990	9.70779		4.2	5.9	-5.12821	-2.63158	0	124	125	122	123	130	151	123	108	118	114	99	87	80	86	88	92	71	65	78	78	107.3	99.7	94	98.3	102	111.7	88.3	79.3	91.3	90	122	103	97	94	90	96	82	85	84	84
7	3020	13.2456	-14.7	-14.7	-17.4	-20	-20	-23.4043	167	163	135	146	140	154	168	52	142	171	79	78	68	77	72	75	87	85	83	81	108.3	106.3	90.3	100	94.7	101.3	114	74	102.7	111	66	64	73	66	62	66	71	71	81	81
8	2830	6.5814	-4.2	-7.1	-8.1	-4.65116	-8.88889	-10.8696	158	135	118	128	125	121	128	113		142	88	29	74	81	74	75	69	73		81	111.3	64.3	88.7	96.7	91	90.3	88.7	86.3		101.3	83	69	69	75	72	74	78	79		84
9	3000	8	0	-2.7		2.5	-2.38095	-4.65116	121	122	115	121	90	162	85	100	79	111	66	70	62	54	53	57	52	50	54	75	84.3	87.3	79.7	76.3	65.3	92	63	66.7	62.3	87	81	84	70	67	69	69	79	86	77	79
10	2030	9.57547	0.3	-2.4	0.3	-2.63158	-5.12821	-5.12821	129	150	141	141	135	153	136	109	130	121	59	67	54	67	82	55	60	64	61	54	82.3	94.7	83	91.7	99.7	87.7	85.3	79	84	76.3	72	72	69	79	81	76	84	78	79	81
11	2200	8.6478	-2.7	-6.9	-3	-9.30233	-13.3333	-15.2174	117	158	138	160	133	134	139		135	140	71	111	73	80	70	74	72		64	67	86.3	126.7	94.7	106.7	91	94	94.3		87.7	91.3	86	84	80	80	81	77	79		77	73
12	2600	6.43564	-1.6	-6.5	-2.7	0	-2.38095	0			143	124	122	109	102	93	91	98			58	61	81	57	56	63	49	62			86.3	82	94.7	74.3	71.3	73	63	74			63	65	82	72	74	76	82	82
13	3820	9.09524	-6.7	-14	-12.8	-7.14286	-17.0213	-17.0213	128	131	131	130	127		143	145	133	145	73	81	81	81	82		79	89	80	100	91.3	97.7	97.7	97.3	97		100.3	107.7	97.7	115	75	75	74	74	76		101	93	100	115
14	2400	5.66038		-10.1	-9.8		-6.97674	-9.09091	83	70	77	77	81	67	49	77		80	43	45	47	41	42	41	28	40		45	56.3	53.3	57	53	55	49.7	35	52.3		56.7	107	98	91	88	82	94	88	105		125
15	2320	8	4.2	1	1	0	-4.44444	-2.27273	172	181	177	179	196	183	186	186	184	181	78	77	76	82	87	82	86	80	82	96	109.3	111.7	109.7	114.3	123.3	115.7	119.3	115.3	116	124.3	77	78	77	76	77	84	75	74	74
16	2830	9.82639	2.4	-4.8	-6.8	-4.65116	-10.8696	-14.5833	125	114	114	125	119	109	114	112	109	107	76	73	66	70	68	69	62	68	59	67	92.3	86.7	82	88.3	85	82.3	79.3	82.7	75.7	80.3	68	65	65	69	76	72	60	70	70	84
17	3420	10.1786	-3.5	0	-4.4	2.5	-8.88889	-12.766	141	133	136	133	126	135	145	135	147	124	105	98	89	85	90	83	90	88	80	80	117	109.7	104.7	101	102	100.3	108.3	103.7	102.3	94.7	79	80	74	75	76	77	82	79	85	80
19	2320	11.0476	10	9.3	12.4	4.87805	0	2.38095	158	142	136	113	122	98	109	142	109	116	90	81	72	67	64	60	64	74	64	74	112.7	101.3	93.3	82.3	83.3	72.7	79	96.7	79	88	75	72	81	79	79	75	78	69	78	78
20	1500	5.47445	2	-3.5	-4.4	0	0	-3.22581	159	153	153	146	139	150	168	158	164	147	84	76	83	73	70	87	84	79	76	86	109	101.7	106.3	97.3	93	108	112	105.3	105.3	106.3	55	51	58	53	46	61	57	48	52	65
21	2550	11.4865	2	-3.3	-7.6	0	-6.97674	-6.97674	118	142	149	156	143	152	154	121	136	129	69	81	80	87	74	74	78	77	81	74	85.3	101.3	103	110	97	100	103.3	91.7	99.3	92.3	68	69	69	87	75	76	79	84	78	79
22	2700	9.31034	-4.1	-5.2	-11.4	-2.32558	-6.66667	-10.6383	153	150	147	92	103	91	110	122	122	121	67	63	70	60	58	49	39	53	54	69	95.7	92	95.7	70.7	73	63	62.7	76	76.7	86.3	80	79	95	90	88	112	95	61	87	95
23	4300	13.6943	-6.5	-8	-14	-4.44444	-8.51064	-12.2449	121	119	100	108	118	97	118	107	104	108	78	92	57	70	79	78	62	63	60	67	92.3	101	71.3	82.7	92	84.3	80.7	77.7	74.7	80.7	96	91	57	79	94	89	81	82	84	82
24	2500	8.01282	0.7	-1.2		2.63158	-7.14286		154	119	120	102	127	114	117				84	82	79	65	79	73	77				107.3	94.3	92.7	77.3	95	86.7	90.3				91	59	101	103	103	101	105
25	2820	13.0556	-2.5	-3.3	-4.6	-5	-7.31707	-5	101	93	89	95	91	89		101		95	57	54	53	61	54	49		56		55	71.7	67	65	72.3	66.3	62.3		71		68.3	72	68	73	72	69	70		67		78
26	2760	11.5966	-1.2	-4.7	-3.6	0	-4.65116	-6.81818	191	183	175	161	135	132	99	127	113	168	83	71	74	64	64	66	46	59	58	63	119	108.3	107.7	96.3	87.7	88	63.7	81.7	76.3	98	98	102	99	107	110	110	115	118	105	101
27	1920	5.36313	0.3	-0.3	0.9	-2.43902	-4.7619	-4.7619	114	117	100	113	105	101	112	116	122	130	58	65	57	57	57	57	53	56	55	60	76.7	82.3	71.3	75.7	73	71.7	72.7	76	77.3	83.3	71	67	75	66	66	66	66	67	68	76
28	3820	9.05213	-2.3	-7	-11.8	2.32558	-8.33333	-13.7255	129	122	118	130	127	119	127	122		125	75	79	74	72	69	69	67	75		76	93	93.3	88.7	91.3	88.3	85.7	87	90.7		92.3	77	71	73	77	75	74	84	75		77
29	3290	13.16	-5.9	-11.9	-12.1	-6.81818	-16.3265	-16.3265	131	140		140	135	117	99	94	103	84	89	91		89	85	83	73	66	67	63	103	107.3		106	101.7	94.3	81.7	75.3	79	70	74	70		80	82	96	107	108	102	98
30	1583	8.07653	-6.1	-11.5	-9	-4.54545	-8.69565	-8.69565	97	110	127	142	116	134	121	124	108	134	64	61	53	60	59	60	48	60	66	61	75	77.3	77.7	87.3	78	84.7	72.3	81.3	80	85.3	62	52	56	55	55	53	48	85	60	57
31	2010	6.05422	0	-2.2	-1.8	0	-4.87805	-2.5	85	84	79	74	77	78	78	68	87	80	56	61	59	41	51	51	52	36	51	52	65.7	68.7	65.7	52	59.7	60	60.7	46.7	63	61.3	81	82	78	86	77	83	89	93	84	85
32	3600	9.94475	-2.3	-6.8	-6.5	0	-9.09091	-6.97674	165	167	168	167	129	146	149	118	109	149	88	105	108	94	88	92	104	83	76	88	113.7	125.7	128	118.3	101.7	110	119	94.7	87	108.3	73	66	72	69	71	73	77	81	72	70
33	2700	8.08383	-2.5	-4	-6	0	-2.5641	-5	122	125	111	124	118	123	128	103	101	121	82	84	78	78	76	85	79	62	77	79	95.3	97.7	89	93.3	90	97.7	95.3	75.7	85	93	61	84	61	61	60	64	67	63	70	62
34	1300	4.64286	-1.9	-2.5	-1.9	0	-2.5	-2.5	149	146	144	153	158	135	124	120	124	153	83	78	83	78	87	69	59	69	65	78	105	100.7	103.3	103	110.7	91	80.7	86	84.7	103	63	78	70	65	69	64	63	69	67	72
35	2110	8.37302	-3.8	-2.5	-1.1	-2.43902	-4.7619	-4.7619	147	155	155	141	152	172	165	143	155	190	64	80	58	56	56	63	79	58	57	60	91.7	105	90.3	84.3	88	99.3	107.7	86.3	89.7	103.3	59	78	54	55	54	101	73	52	61	57
36	3350	8.81579	-3.7	-3.5	-5.2	-2.38095	-6.81818	-8.88889	125	136	138	117	115	123	112	107	133	120	76	73	65	53	83	74	60	61	75	75	92.3	94	89.3	74.3	93.7	90.3	77.3	76.3	94.3	90	68	71	73	76	71	70	86	85	88	81
37	3300	9.16667	-1.9	-9.9	-9.2	-4.54545	-14.2857	-16	140	118	121	136	135	132	127	129	133	147	83	88	79	83	87	82	80	78	76	89	102	98	93	100.7	103	98.7	95.7	95	95	108.3	59	59	51	54	55	52	54	57	58	54
38	3930	14.0357	1.8	-1.4	-0.9	-4.54545	-8.69565	-4.54545	192	197	185	164	166	156	171	139	146	146	105	105	87	80	76	73	75	66	66	63	134	135.7	119.7	108	106	100.7	107	90.3	92.7	90.7	90	90	92	90	93	95	95	96	98	99
39	3220	10.5921	-4	-5.7	-8.7	-7.31707	-9.52381	-9.52381	148	137	137	134	118	112	116	101	97	93	72	69	69	69	68	64	64	44	63	62	97.3	91.7	91.7	90.7	84.7	80	81.3	63	74.3	72.3	65	64	64	69	77	80	81	84	102	83
40	2720	9.64539	6.2	5.3	2.9	2.94118	-2.77778	-2.77778	130	122	127	85	104	121	156	109	106	126	91	80	69	70	80	65	95	69	74	81	104	94	88.3	75	88	83.7	115.3	82.3	84.7	96	114	141	140	122	107	127	139	107	115	136
41	2160	5.42714	-3.1	-2.7	-5.6	0	-2.63158	-5.12821	138	127	102	103	91	98	95	78	96	105	86	80	66	64	57	69	63	54	45	60	103.3	95.7	78	77	68.3	78.7	73.7	62	62	75	79	74	79	72	70	76	74	75	77	82
42	2080	7.48201	0	-1.5	-0.5	-2.43902	-4.7619	-2.43902	142	142	148	134	139	136	140	130	134	144	76	75	78	66	76	73	77	66	63	62	98	97.3	101.3	88.7	97	94	98	87.3	86.7	89.3	73	67	76	76	81	81	86	87	90	86
43	3270	10.4808	-8.4	-12.1	-12.6	-5.71429	-15.3846	-17.5	136	137	133	116	130	130	134	185	81	102	70	75	68	71	70	81	80	90	36	74	92	95.7	89.7	86	90	97.3	98	121.7	51	83.3	71	66	79	89	100	103	109	110	109	112
44	2500	11.8203		-5.8	-8.3		-7.31707	-11.6279	128	129	132	132	125	140			144	135	82	80	83	76	76	71			90	76	97.3	96.3	99.3	94.7	92.3	94			108	95.7	88	79	74	71	75	83			92	91
45	2270	8.34559	-1.8	-5.5	-5.8	-2.7027	-7.69231	-7.69231	132	118	133	144	105	124	136	140	117	131	79	69	84	82	57	68	78	39	65	87	96.7	85.3	100.3	102.7	73	86.7	97.3	72.7	82.3	101.7
46	3300	13.3065	-5.2	-8.8	-10.8	-7.14286	-11.3636	-13.3333	144	132	139	103	122	113	123	78	98	105	81	81	83	57	74	68	70	43	64	58	102	98	101.7	72.3	90	83	87.7	54.7	75.3	73.7	90	85	92	97	93	89	89	76	85	79
47	3500	9.30851	-4.1	-8.1	-10.4	-2.5641	-9.52381	-9.52381	191	0	184		205		183		186	164	116	0	118		118		109		104	108	141		140		147		133.7		131.3	126.7	67		56		65		62		67	63
48	2100	6.5625	2.5	-2.7	-1.8	5.71429	0	0	121	124	103	119	116	108	96	85	124	98	61	64	78	63	68	60	51	44	58	58	81	84	86.3	81.7	84	76	66	57.7	80	71.3	90	93	92	83	78	83	77	78	74	78
49	2980	7.60204	-5.8	-5	-6.7	-4.7619	-4.7619	-9.09091	129	157	107	125	112	95	96	91	91	91	65	68	69	63	60	56	47	40	53	53	86.3	97.7	81.7	83.7	77.3	69	63.3	57	65.7	65.7	62	69	65	69	68	65	63	63	64	66
50	3150	10.2273	3.7	0.8	-1.6	0	0	-4.34783	146	155	151	137	143	130	133	143	145		93	92	82	73	83	83	74	79	89		110.7	113	105	94.3	103	98.7	93.7	100.3	107.7		78	73	80	81	91	83	81	82	79
51	1720	6.46617	0.8	-4.3		0	-2.38095	-2.38095	136	123	117	119	118	116	109	113	90	99	82	74	70	65	71	66	63	60	50	57	100	90.3	85.7	83	86.7	82.7	78.3	77.7	63.3	71	61	62	63	65	57	59	62	58	58
52	3020	9.80519	-1.6	-7.1	-7.8	-2.43902	-9.09091	-11.1111	132	0	134	142	129	124	122	121	122	137	60	0	59	62	61	57	58	56	58	51	84		84	88.7	83.7	79.3	79.3	77.7	79.3	79.7	47		50	48	48	47	46	49	48	54
53	2460	10.6957	-3.8	-8.9	-10.2	-4.87805	-15.2174	-15.2174	145	159	125	145	118	104	94	93			80	90	85	87	73	69	76	67			101.7	113	98.3	106.3	88	80.7	82	75.7			74	71	88	100	100	96	99	104		94
54	2790	7.62295	5.3	-0.5	-0.5	5	0	0	146	157	152	167	166	175	147	151	153	151	106	108	103	90	102	103	86	94	105	97	119.3	124.3	119.3	115.7	123.3	127	106.3	113	121	115	79	71	79	77	84	87	76	79	74	77
55	4400	14.2857	-5.7	-12.4	-11.1	-7.31707	-15.5556	-15.5556	129	128	131	133	124	137	123	121	120	132	91	90	84	74	78	76	74	78	78	76	103.7	102.7	99.7	93.7	93.3	96.3	90.3	92.3	92	94.7	74	75	78	77	81	79	85	85	77	84
56	1700	8.01887	2.2	0.3	4.2	0	0	2.7027	124	105	106	109	99	90	98	86	90	106	78	70	58	65	66	58	66	55	56	62	93.3	81.7	74	79.7	77	68.7	76.7	65.3	67.3	76.7	109	103	101	122	92	94	113	108	87	106
57	1990	4.6934	0.3	1.1	-1.3	-2.5641	-5	-5	156	130	123	123	114	124	116	120	118	108	127	57	70	62	71	76	68	77	74	71	136.7	81.3	87.7	82.3	85.3	92	84	91.3	88.7	83.3	99	94	80	92	99	128	95	89	95	83
58	620	1.4486		1.3	5.1		2.43902	2.43902	123	131	122	137	135	144	143	178			68	80	77	84	74	103	98	114			86.3	97	92	101.7	94.3	116.7	113	135.3			86	77	86	86	82	139	102	94		89
59	2600	7.83133	3.4	2	1	2.94118	-2.77778	-2.77778	118	146	142	147	161	161	132	179	166	152	67	84	79	92	75	67	72	145	143	76	84	104.7	100	110.3	103.7	98.3	92	156.3	150.7	101.3	62	66	63	66	70	79	67	75	75	72
60	3500	15.3509	5.5	3.9		2.85714	2.85714	0	116	104	88	94	106	97				119	71	66	62	79	73	57				63	86	78.7	70.7	84	84	70.3				81.7	81	76	82	69	82	75				69
61	3000	9.09091	0	-5.7	-9	-2.5	-9.30233	-11.3636	154	144	138	141	138	127	131	131	122	125	78	72	75	68	68	62	71	65	67	61	103.3	96	96	92.3	91.3	83.7	91	87	85.3	82.3	59	59	56	61	58	54	68	62	66	60
62	2600	7.06522	-1.4	-1.4	-5.3	-2.32558	-4.54545	-8.69565	154	144	138	141	138	127	131	131	122	112	78	72	75	68	68	62	71	65	67	65	103.3	96	96	92.3	91.3	83.7	91	87	85.3	80.7	59	59	56	61	58	54	68	62	66
63	2500	8.5034	1.5	-0.6	-5.6	0	-2.5641	-7.31707	122	127	121	117	116	116	108	117		124	70	80	72	68	72	68	65	63		65	87.3	95.7	88.3	84.3	86.7	84	79.3	81		84.7	53	51	51	53	56	66	52	54		63
64	1680	7.05882	-3	-7.9	-9.4	-2.43902	-13.0435	-11.1111	133	155	125	122	131	128	121	126	128	126	89	83	81	79	86	83	92	89	88	81	103.7	107	95.7	93.3	101	98	101.7	101.3	101.3	96	63	61	66	65	67	64	77	74	79	79
65	3040	9.80645	2.2	-0.9	-1.5	0	-2.63158	-5.12821	196	185	161	160	169	164	163	151	170	160	83	82	75	69	75	83	81	68	85	73	120.7	116.3	103.7	99.3	106.3	110	108.3	95.7	113.3	102	82	79	84	81	81	88	83	83	82	79
66	2600	8.125	-2.4	0.6	-1.2	-4.54545	-2.32558	-4.54545	152	147	144	152	137		132	140	146	140	84	83	85	86	73		75	82	80	90	106.7	104.3	104.7	108	94.3		94	101.3	102	106.7	86	82	80	85	83		85	83	84	87
67	3010	8.00532	-0.3	-3.6	-4.7	-5	-9.52381	-9.52381	117	120	123	121	125	136	120	141	120	121	69	78	67	71	80	81	75	70	72	74	85	92	85.7	87.7	95	99.3	90	93.7	88	89.7	85	89	73	77	79	82	74	90	76	89
68	2970	10.3846	-1.4	-6.3	-9.6	0	-5.40541	-7.89474	146	133	138	142	139	145	130	133	131	143	82	82	79	70	79	77	74	73	77	81	103.3	99	98.7	94	99	99.7	92.7	93	95	101.7	82	74	78	70	87	85	81	80	79	78
69	1114	7.98566		4.3	6.9		4.87805	2.38095	203	176	188	153				174		186	94	48	88	73				82		86	130.3	90.7	121.3	99.7				112.7		119.3	69	64	69	75				75		69
70	2400	9.09091	3.5	5.3	5.9	0	2.5641	0	162	160	176	192	179	170	176	198	174	186	61	59	57	69	56	94	54	65	65	69	94.7	92.7	96.7	110	97	119.3	94.7	109.3	101.3	108	58	56	56	60	58	58	58	58	70	64
71	1520	4.69136	-1	-3.1	-3.8	0	-4.54545	-4.54545	121	124	131	123	132	141	135	120	125	136	61	68	72	54	69	64	65	53	64	58	81	86.7	91.7	77	90	89.7	88.3	75.3	84.3	84	57	57	57	63	56	59	58	56	59	57
72	3500	13.0597	0.2	-6.1	-8.2	-2.27273	-10.4167	-14	160	163	154	172	163		162		161	152	108	111	107	111	103		110		110	105	125.3	128.3	122.7	131.3	123		127.3		127	120.7	83	84	79	77	86		80		77	77
73	3500	11.9048	-1.6	-8.1	-11	0	-10.8696	-16.3265	109	125	113	127	122	118	123	114	119	109	77	81	81	84	79	74	80	80	70	79	87.7	95.7	91.7	98.3	93.3	88.7	94.3	91.3	86.3	89	76	74	68	73	84	73	78	73	92	79
74	2700	9.24658	0.6	5.6	4.2	0	-6.66667	-4.54545	184	214	182	186	171	161	185	191	165	198	148	96	79	82	75	78	93	85	80	92	160	135.3	113.3	116.7	107	105.7	123.7	120.3	108.3	127.3	65	61	64	64	63	68	69	71	64	71
75	1720	5.85034	5.3	0.3	2.3	5.71429	0	2.77778	109	126	109	117	103	111	198	140	103	117	54	69	57	64	57	61	131	68	59	64	72.3	88	74.3	81.7	72.3	77.7	153.3	92	73.7	81.7	88	100	85	88	84	84	107	97	96	100
76	2600	7.06522	5.1	2.3	2.3	4.7619	0	4.7619	170	170	182		185			180	180	188	114	108	113		125			106	108	112	132.7	128.7	136		145			130.7	132	137.3	74	76	79		86			72	74	77
77	2400	6.52174	-0.3	-5.7	-4.1	0	-5.12821	-5.12821	125	133	133	129	141	163	147	145	133	126	76	71	78	65	73	95	85	88	79	74	92.3	91.7	96.3	86.3	95.7	117.7	105.7	107	97	91.3	67	64	67	64	61	73	75	70	68	79
78	1390	7.31579	-4	-3.8	-3.4	-4.87805	-7.14286	-7.14286	124	129	124		138	139		162	162	126	59	64	62		59	68		60	61	63	80.7	85.7	82.7		85.3	91.7		94	94.7	84	61	59	57		54	57		58	55	62
79	2310	8.6194	-3.7	-6.1	-5.6	0	-2.32558	-8.69565	143	150	153	146	152	126	124	121	120	141	75	74	80	70	71	74	66	54	66	65	97.7	99.3	104.3	95.3	98	91.3	85.3	76.3	84	90.3	67	71	73	72	75	71	73	71	71	74
80	3260	11.0135	-3.4	-7.8	-9.1	-7.31707	-13.6364	-11.6279	138	156	143	144	144	144	140	155	132	143	86	96	90	91	90	94	89	84	86	91	103.3	116	107.7	108.7	108	110.7	106	107.7	101.3	108.3	65	73	74	68	72	89	82	87	87	84
81	2800	7.77778	-9	-10.1	-10.6	-14.2857	-11.1111	-20	124	121	121	125	165	104	115	98	103	116	93	90	79	76	121	72	73	77	61	78	103.3	100.3	93	92.3	135.7	82.7	87	84	75	90.7	102	95	80	92	78	95	96	87	89	103
82	3016	8.76744	-1.8	-3.2	-3.4	-2.5641	-7.31707	-5	176	185	142	140	116	150	98	119	131	161	96	99	89	80	74	85	66	69	73	92	122.7	127.7	106.7	100	88	106.7	76.7	85.7	92.3	115	51	54	52	54	47	54	50	54	52	66
83	2530	6.80108	-4	-6.9	-6.7	-7.69231	-12.1951	-12.1951	175	176	167	143	161	159	160	135	149	150	94	82	81	68	84	85	84	61	84	75	121	113.3	109.7	93	109.7	109.7	109.3	85.7	105.7	100	93	89	90	93	101	98	98	96	93	92
84	3250	10.3503	-3	-3.2	-5.1	-4.87805	-9.30233	-11.3636	166	156	132	115	106		47			134	82	78	73	74	68	103				75	110	104	92.7	87.7	80.7	68.7				94.7	78	77	83	90	95		89			86
85	2000	8.65801		-7.1	-5.5		-7.5	-13.9535	127	118	117	113	105		122	121	121	116	62	60	67	71	66		69	79	86	69	83.7	79.3	83.7	85	79		86.7	93	97.7	84.7	62	58	60	60	67		65	63	63	63
86	1059	4.48729		-7.1	-9.8	-4.87805	-9.30233	-11.3636	126	128	124	126	121	133	171	123	134	120	78	86	81	86	72	87	79	85	75	69	94	100	95.3	99.3	88.3	102.3	109.7	97.7	94.7	86	71	70	66	72	74	75	113	76	66	104
87	2300	8.91473	-0.3	-4.1	-3.8	0	-7.31707	-7.31707	160	179	168			106	123	106	123	124	101	103	89			62	75	62	75	77	120.7	128.3	115.3			76.7	91	76.7	91	92.7	79	79	91			89	84	89	84	88
88	2350	7.25309	-7.5	-10.3	-11.3	-2.63158	-9.7561	-9.7561	132	144	159	152	146	43	137	145	135	145	74	79	80	78	74	83	74	80	79	82	93.3	100.7	106.3	102.7	98	69.7	95	101.7	97.7	103	96	97	105	107	109	108	109	106	100	103
89	2460	6.83333	-1.4	0	-3.7	0	-2.5641	-5	184	167		148		157			156	154	96	88		92		87			85	91	125.3	114.3		110.7		110.3			108.7	112	69	66		60		59			59	58
90	710	1.84896	3.3	4.5	3.9	2.43902	0	5	202	166	171	201	174	154	160		151	155	95	90	81	90	83	72	81		76	65	130.7	115.3	111	127	113.3	99.3	107.3		101	95	63	54	56	56	60	69	73		60	72
91	2400	7.84314	-5.6	-5.2	-6.3	-7.5	-7.5	-5.12821	155	147	166	158	153	161	144		150	150	75	84	84	80	77	87	84		81	82	101.7	105	111.3	106	102.3	111.7	104		104	104.7	61	58	66	71	67	72	69		69	60
92	2830	8.03977	0.5	-6.1	-7.8	-4.44444	-10.4167	-12.2449	139	141	149	146	166	143	155		160	155	58	67	58	61	62	55	60		60	60	85	91.7	88.3	89.3	96.7	84.3	91.7		93.3	91.7	55	54	51	54	64	52	59		57	52
93	1400	5.46875	5.1	2.8	1.4	6.06061	2.94118	6.06061	162	147	139	143	160	125	124		147	172	98	82	72	81	87	68	75		78	98	119.3	103.7	94.3	101.7	111.3	87	91.3		101	122.7	87	70	87	90	94	87	85		85	113
94	2130	7.94776	-8.7	-13	-13.8	-7.69231	-14.2857	-12.1951	145	164	150	170	169	175	169		168	157	76	96	82	92	109	92	109		88	90	99	118.7	104.7	118	129	119.7	129		114.7	112.3	75	73	64	66	84	68	68	68	66	70
95	2300	8.21429	2.8	-3.4	1.1	0	-6.81818	-2.38095	189	176	165	146	137	215	146	132	121	137	99	93	92	75	71	90	90	87	64	64	129	120.7	116.3	98.7	93	131.7	108.7	102	83	88.3	87	80	84	80	73	79	85	84	79	75
96	2700	7.75862	-3.8	-5.2	-4.8	-3.57143	-6.89655	-10	145	143		95					93	91	71	64		57					73	62	95.7	90.3		69.7					79.7	71.7	73	72		80					98	79
97	1990	6.33758	-0.8	0.9	1.2	-2.27273	0	-2.27273	153	139	158	117	121	63	104		119	129	81	77	90	81	63	41	57		66	60	105	97.7	112.7	93	82.3	48.3	72.7		83.7	83	60	60	101	82	67	47	56		58	57
98	1700	6.58915	-2.8	-2.6	-1.7	0	2.5	-4.65116	136	123	141	139	133	119	105	121	140	124	89	86	90	89	90	79	82	82	75	80	104.7	98.3	107	105.7	104.3	92.3	89.7	95	96.7	94.7	84	85	91	98	102	105	103	108	101	98
99	3000	9.31677	0	-7.9	-8.1	-2.43902	-9.09091	-11.1111	104	121	109	100	93	99	101	94	102	120	63	59	60	53	53	61	58	59	61	69	76.7	79.7	76.3	68.7	66.3	73.7	72.3	70.7	74.7	86	64	61	69	65	67	68	70	72	81	84
100	1420	4.38272	2.4	2.7	1.5	0	0	0	139	135	130	101	142	112	137	127	108	130	71	67	58	38	69	63	65	86	67	56	93.7	89.7	82	59	93.3	79.3	89	99.7	80.7	80.7	86	84	93	117	98	97	95	99	99	95
101	3000	10.7914	-1.2	-2.4	-5.2	0	-6.25	-8.16327	154	153	145	162	138	119	138	91	127	143	109	109	98	100	71	75	76	52	75	88	124	123.7	113.7	120.7	93.3	89.7	96.7	65	92.3	106.3	74	76	72	76	74	71	81	84	83	110
102	3180	10.6	-3.1	-4.9	-2.6	-2.22222	-10.2041	-6.38298	123	117	125	119	126	120	114	117	105	119	92	80	76	82	77	75	74	70	71	71	102.3	92.3	92.3	94.3	93.3	90	87.3	85.7	82.3	87	63	72	66	66	60	62	73	65	66	65
103	1820	5.90909	-1.3	-5.3	-3.8	-5	-9.52381	-9.52381	144	135	113		120		118	124	85	134	65	62	55		52		57	60	41	53	91.3	86.3	74.3		74.7		77.3	81.3	55.7	80	55	52	58		53		54	56	64	59
104	2100	6	2.6	3.5	4	0	0	0	115	112	128	125	130	129	128	125	128	130	74	77	76	77	82	73	78	80	75	80	87.7	88.7	93.3	93	98	91.7	94.7	95	92.7	96.7	70	75	75	66	74	70	69	70	70	70
105	3990	11.6667	1.9	-5.4	-5.4	-2.5	-11.3636	-13.3333	155	153	153		170				104	166	98	98	103		105			166		108	117	116.3	119.7		126.7			110.7		127.3	62	62	62		62		63		76	63
106	2960	11.5625	-2.6	-5.3	-4.4	0	0	-5.40541	148	113	143	144	135	127	127	148	142	161	68	54	50	59	54	68	51	58	52	61	94.7	73.7	81	87.3	81	87.7	76.3	88	82	94.3	66	63	69	69	72	78	78	77	75	79
107	1700	6.34328	-0.3	-3.9	-4.2	-2.5641	-9.52381	-13.6364	166	151	169	152	152	160	175	166	173	166	89	108	82	84	69	90	89	92	92	83	114.7	122.3	111	106.7	96.7	113.3	117.7	116.7	119	110.7	72	61	58	54	54	52	53	54	58	58
108	2800	6.96517	-2.5	-8.2	-7.4	-5.26316	-7.69231	-10	141	140	145	143	160	121	168	167		127	89	86	84	96	83	90	74	93		87	106.3	104	104.3	111.7	108.7	100.3	105.3	117.7		100.3	60	56	64	60	77	74	74	73		67
109	1240	4.21769	-1.8	-2.9	-2.3	-2.7027	-2.7027	-2.7027	119		112	114	127	122	105	107	102	112	79	0	74	69	77	79	64	61	59	71	92.3		86.7	84	93.7	93.3	77.7	76.3	73.3	84.7	72		72	69	77	75	73	74	77	72

## Sheet: Laboratory variables 
Patient ID	Copeptin (pmol/L) T0	Copeptin T60	Copeptin T180	Copeptin T240	Copeptin corrected for hemoconcentration T240	Sodium (mmol/L) T0	Sodium T60	Sodium T180	Sodium T240	NTproBNP (ng/L) T0	NTproBNP T60	NTproBNP T180	NTproBNP T240
1	161	141	646	528						2646	2726	3018	2995
2	383		381	416	406.1	137		138	138	5473		5704	5624
3	373	362	425	465	443.7	140	140	140	140	3257	3614	4183	4432
4	258	254	313	279	266.578	142	140	140	140	13048	14038	15776	17573
5	143	134	134	135		145	142	139	139	5101	5675	6493	6809
6	136	150	161	153	162.1	138	139	139	139	83290	92634	98198	100391
7	46.8	53.8	56.7	68.8	56.8	141	136	136	136	1264	1388	1728	1950
8	85.2	95.9	93.9	96	88.2	140	139	140	140	184	197	215	231
9	133	148	110	117	117	140	140	140	142	1985	2142	2423	2572
10	27.5	27.5	35.3	38.9	39	133	136	138	137	7153	7477	8590	9031
11	106	117	125	134	130	136	138	137	136	5605	6618	7671	7880
12	150	149	155	140	136.2	133	133	135	136	1477	1676	1912	1937
13	130	143	154	148	129	137	138	137	136	251	292	368	407
14	150		148	161	145.1	139		142	136	2619		2992	3367
15	7.2	6.8	8.8	8.8	8.9	136	137	137	137	8906	9546	10529	10972
16	376	415	523	503	468.7	140	141	140	140	3248	3604	4140	4465
17	123	133	139	173	165.306	139	138	139	140	3490	386	468	495
19	652	648	734	788	885.9	137	142	138	138	13192	14262	16141	16409
20	32	42.9	43	47	44.9	139	139	139	138	12163	12346	13452	13407
21	453	410	472	496	458.1	137	137	137	137	5497	6221	7282	7854
22	215	205	264	280	247.9	135	137	136	135	9837	10949	12324	13102
23	249	239	242	296	254.4	139	141	140	139	6743	7429	8981	9610
24	285	381	341			136	137	138		5008	5202	6476
25	167	190	216	234	223.3	133	136	138	139	2443	2662	3160	3127
26	209	231	240	238	229.5	138	137	136	136	7516	8703	10988	10428
27	181	173	208	185	186.6	141	140	139	139	2818	3032	3131	3159
28	298	302	355	344	303.4	138	141	139	139	3374	3665	4165	4601
29	485	605	673	671	589.2	138	137	138	138	2494	2936	3719	3956
30	211	206	215	211	192	139	138	137	137	4177	4638	5180	5333
31	292	295	279	329	323	135	139	137	138	1796	1870	1949	2059
32	130	138		183	171.1	138	138	138	138	13253	14196	16360	17140
33	187	174	187	336	315.9	143	142	143	140	1212	1378	1512	1596
34	97	93	79.4	76	74.6	141	141	139	138	1676	1753	1939	2028
35	43	45.8	49	47.2	46.7	138	139	141	140	13938	14941	16351	16807
36	90.4	102	117	120	113.7	140	139	141	141	1658	1764	2225	2163
37	209	230	228	260	236	135	137	137	136	496	5260	629	638
38	328	348	387	404	400.5	136	137	138	137	41189	45983	48228	49391
39	172	183	191	199	181.7	126	130	133	133	5934	6789	7126	7709
40	59.5	61.7	62.3	65.2	67.1	135	136	136	136	2310	2369	2429	1979
41	97.8	122	119	129	121.7	137	137	137	139	2241	2395	2587	2550
42	53.6	55.3	61.1	61	60.7	141	141	142	140	1970	2221	2470	2527
43	188	212	229	244	213.2	134	137	139	141	5774	6488	7410	7887
44	242		295	310	284.3	140		139	138	3767		4631	4791
45	32.6	36.2	34.8	32.6	30.7	139	138	140	139	6290	7001	7547	7378
46	447	511	791	739	659.2	134	137	136	138	6156	7253	8635	8706
47	253	262	292	318	284.8	138	137	140	139	33420	30452	36274	36466
48	58.3	60.4	60.2	61.1	60	136	137	138	139	10350	10274	11306	11448
49	236	251	251	264	246.3	142	143	140	140	3255	3763	3948	4328
50	148	182	168	172	169.2	139	140	141	142	231	259	275
51	120	114	119	121	121	136	138	138	137	3456	3682	4072	4045
52	15.9	16.4	20.4	21	19.4	135	136	140	139	10187	11566	13380	13797
53	34.2	38.9	51.7	48.5	43.5	134	137	135	136	1139	1343	1682	1752
54	326	303	293	308	306.4	137	138	140	140	3966	4026	5003	4915
55	98.3	118	134	140	124.4	139	139	139	139	5912	6430	7939	8251
56	104	102	119	111	115.7	135	137	137	138	293	320	377	374
57	208	211	174	181	178.6	141	140	141	142	821	882	934	950
58	48.4		47.6	56.4	59.3	141		144	143	7303		7879	7891
59	119	109	115	105	106	140	140	141	141	17467	18824	21013	22015
60	55.3	58.9	63.1	62.8	62.8	134	136	138	137	35291	37176	42658	41624
61	134	140	168	176	160.2	136	138	137	137	5916	6357	7397	7736
62	139	130	130	146	138.2	140	140	140	139	722	841	906	924
63	313	323	328	373	352	141	138	141	142	8041	8898	10190	10975
64	178	192	189	173	156.7	141	140	140	141	452	487	574	628
65	276	296	310	310	305.4	135	137	140	140	8503	9873	10066	11304
66	46.6	47.8	52.5	52.7	52	141	141	143	139	3175	3661	3614	4402
67	288	306	325	335	319.3	140	140	140	140	1678	2022	2236	2325
68	140	140	139	137	123.7	146	143	141	140	5897	6497	7106	7498
69	20.1		21.6	22.2	23.7	139		141	141	26490		30066	30881
70	60.4	62	63.8	68.1	72.1	136	139		139	130797	145240	145309	153364
71	297	320	323	329	316.6	141	142	140	141	10390	11124	11438	12073
72	112	117	136	139	127.6	137	139	139	140	2122	2406	2982	3112
73	264	278	314	320	284.7	139	138	139	139	897	1039	1331	1501
74	280	297	313	325	338.7		145	144	145	11520	12655	15029	16081
75	338	355	365	370	378.5	138	139	139	140	55024	56007	62473	62305
76	232	223	244	248	253.6	141	141		141	27023	27974	32396	32713
77	245	275	279	263	252.1	142	141	141	139	1964	2152	2418	2393
78	30	30.6	34.5	32.4	31.3	140	141	141	140	7976	8841	9396	9444
79	93.9	89.9	116	115	108.5	137	138	139	140	610	6750	740	742
80	120	134	153	166	150.8	140	139	141	141	1903	2326	2625	2929
81	109	117	116	116	103.6	140	140	141	140	47265	67400	68030	60164
82	205	207	216	212	204.7	143	141	141	139	1666	1761	2127	2164
83	134	148	144	141	131.5	135	135	136	135	547	606	667	720
84	92.8	107	109	118	111.9	139	140	140	139	4427	4834	5979	6328
85	94.5	0	94.3	95.8	90.5	140		138	137	283		353	377
86	176	187	193	177	159.6	139	138	138	138	2185	2431	2679	2867
87	22.1	25.1	33.7	33.7	32.4	140	140	140	140	1459	1658	1857	1885
88	170	173	170	163	144.5	137	138	138	137	1060	1162	1258	1283
89	87.5	90	78.4	87.6	84.3	141	140	140	141	3845	4229	4333	4644
90	25.1	24.4	21.1	23.1	24	138	138	140	139	1135	1107	1165	1197
91	35.2	39	40.6	38.9	36.4	137	137	138	139	1594	1715	2048	2116
92	101	99.4	113	107	98.7	140	139	140	139	3415	4084	4508	4729
93	50.4	38.8	54.9	54.9	55.7	130	134	137	136	8639	8726	9392	9302
94	129	135	132	148	127.5	141	139	140	139	15364	17231	22059	22185
95	383	413	453	394	398.3	140	137	138	138	3829	4437	5268	5070
96	106	100	111	106	100.9	141	140	141	139	2889	2999	3135	3279
97	145	130	254	165	166.9	134	137	139	138	7969	8762	8968	9354
98	277	305	339	343	337	142	141	140	139	34254	37677	37843	37907
99	85	88.1	93.6	115	105.6	137	138	139	137	531	607	694	730
100	361	371	374	356	361.4	140	140	141	141	705	23927	25520	24849
101	228	238	257	250	237	135	140	135	139	6405	7429	8705	9168
102	244	281	326	333	324.3	136	140	137	140	14579	16426	19433	18684
103	246	270	214	234	225	142	141	139	140	4737	5529	6252	5984
104	40.7	39.3	37.4	40.5	42.1	140		139	139	247	245	249	252
105	156	164	184	192	181.5	136	138	138	139	4169	4670	5490	5734
106	38.8	40.2	39.7	48.8	46.6	125	129	135	136	4029	4318	4937	5218
107	131	155	143	140	134.2	142	141	141	138	8821	9849	11146	11610
108	108	112	111	113	104.6	141	141	142	142	6445	6823	7806	8482
109	175	159	168	198	193.4	141	140	139	138	2943	3132	3410	3315
